# Supplementary material for: LMT2368 (1-(4-Chlorophenyl)-3-(3-fluoro-5-(trifluoromethyl)phenyl)urea) Negatively Regulates Inflammation by Inhibiting NLRP3 Inflammasome Activation
Source: Pharmaceutics. 2025 Sep 23;17(10):1241. doi: 10.3390/pharmaceutics17101241 (PMC12566734; doi:10.3390/pharmaceutics17101241)
Supplement: Supplementary file 1 [file pharmaceutics-17-01241-s001.zip]

Archive with 1 entries (1 files):
- pharmaceutics-3860675-supplementary.pdf
